# Supplementary material for: Robust Neutralizing Antibody Levels Detected after Either SARS-CoV-2 Vaccination or One Year after Infection
Source: Viruses. 2021 Oct 5;13(10):2003. doi: 10.3390/v13102003 (PMC8537517; doi:10.3390/v13102003)
Supplement: Supplementary file 1 [file viruses-13-02003-s001.zip]

Archive with 4 entries (4 files):
- Supplementary Figure S1.jpg
- Supplementary Figure S2.jpg
- SupplementaryTables.pdf
- supplements.pdf
